# Supplementary material for: Roots Mediate the Effects of Snowpack Decline on Soil Bacteria, Fungi, and Nitrogen Cycling in a Northern Hardwood Forest
Source: Front Microbiol. 2019 Apr 30;10:926. doi: 10.3389/fmicb.2019.00926 (PMC6503048; doi:10.3389/fmicb.2019.00926)
Supplement: Supplementary file 1 [file Data_Sheet_1.zip]

Archive with 1 entries (1 files):
- Sorensen et al Supplemental R1.docx
